# Supplementary material for: Innovative Device and Procedure for In Situ Quantification of the Self-Healing Ability and Kinetics of Self-Healing of Polymeric Materials
Source: Polymers (Basel). 2023 Apr 30;15(9):2152. doi: 10.3390/polym15092152 (PMC10181037; doi:10.3390/polym15092152)
Supplement: Supplementary file 1 [file polymers-15-02152-s001.zip]

Archive with 2 entries (2 files):
- Video S1-100% YPD.mp4
- Video S2-100% YPD2.mp4
